# Supplementary material for: Leucine zipper and ICAT domain containing (LZIC) protein regulates cell cycle transitions in response to ionizing radiation
Source: Cell Cycle. 2019 Apr 19;18(9):963–75. doi: 10.1080/15384101.2019.1601476 (PMC6527300; doi:10.1080/15384101.2019.1601476)
Supplement: Supplemental Material [file kccy-18-09-1601476-s001.zip]

Archive with 3 entries (2 files):
- Supplementary information/
- Supplementary information/Pages from Supplementary.pdf
- Supplementary information/Supplementary Figures.docx
